# Supplementary material for: Adapting to Uncertainty: Foraging Strategies in Dinoponera quadriceps (Formicidae: Ponerinae)
Source: Insects. 2024 Nov 30;15(12):948. doi: 10.3390/insects15120948 (PMC11676486; doi:10.3390/insects15120948)
Supplement: Supplementary file 1 [file insects-15-00948-s001.zip]

Archive with 1 entries (1 files):
- insects-3320768-supplementary.csv
