# Supplementary material for: Adapting to Uncertainty: Foraging Strategies in Dinoponera quadriceps (Formicidae: Ponerinae)
Source: Insects. 2024 Nov 30;15(12):948. doi: 10.3390/insects15120948 (PMC11676486; doi:10.3390/insects15120948)
Supplement: Supplementary file 1 [file insects-15-00948-s001.zip › insects-3320768-supplementary.csv]

Colony	Fase	Viagem	Route	Captura	Time to reach	Time to return	TempoTotal	Decision	Ant	Colony
C	1	1	Short distance	No capture	121	363	484	0	52	C
C	1	2	Short distance	No capture	73	44	117	1	52	C
C	1	8	Long distance	No capture	113	950	1063	1	52	C
C	1	9	Short distance	No capture	210	169	379	1	52	C
C	1	10	Long distance	No capture	232	445	677	1	52	C
C	1	3	Long distance	Big prey	281	463	744	0	52	C
C	1	4	Long distance	Big prey	222	159	381	0	52	C
C	1	5	Long distance	Big prey	118	229	347	0	52	C
C	1	6	Long distance	Big prey	119	354	473	0	52	C
C	1	7	Long distance	Big prey	178	147	325	0	52	C
H	1	1	Short distance	Big prey	131	65	196	1	56	H
H	1	2	Long distance	Big prey	250	259	509	0	56	H
H	1	3	Long distance	Big prey	137	89	226	0	56	H
H	1	4	Long distance	Big prey	115	56	171	0	56	H
H	1	5	Long distance	Big prey	133	52	185	0	56	H
H	1	6	Long distance	Big prey	109	404	513	1	56	H
H	1	7	Short distance	Big prey	86	74	160	0	56	H
H	1	8	Short distance	Big prey	59	113	172	0	56	H
H	1	9	Short distance	Big prey	73	48	121	0	56	H
H	1	10	Short distance	Big prey	58	51	109	0	56	H
C	1	6	Short distance	No capture	81	173	254	0	59	C
C	1	7	Short distance	No capture	103	246	349	1	59	C
C	1	8	Long distance	No capture	250	117	367	1	59	C
C	1	9	Short distance	No capture	117	113	230	1	59	C
C	1	10	Long distance	No capture	146	85	231	0	59	C
C	1	1	Short distance	Big prey	114	78	192	0	59	C
C	1	2	Short distance	Big prey	76	39	115	0	59	C
C	1	3	Short distance	Big prey	58	46	104	0	59	C
C	1	4	Short distance	Big prey	64	45	109	0	59	C
C	1	5	Short distance	Big prey	59	38	97	0	59	C
C	1	1	Long distance	No capture	273	181	454	1	7	C
C	1	2	Short distance	No capture	76	327	403	0	7	C
C	1	3	Short distance	No capture	111	585	696	1	7	C
C	1	4	Long distance	No capture	229	326	555	1	7	C
C	1	7	Long distance	No capture	135	235	370	1	7	C
C	1	8	Short distance	No capture	85	225	310	1	7	C
C	1	9	Long distance	No capture	212	161	373	0	7	C
C	1	10	Long distance	No capture	162	342	504	1	7	C
C	1	5	Short distance	Big prey	114	134	248	0	7	C
C	1	6	Short distance	Big prey	329	88	417	1	7	C
C	1	5	Short distance	No capture	63	253	316	0	70	C
C	1	6	Short distance	No capture	122	85	207	1	70	C
C	1	7	Long distance	No capture	175	289	464	0	70	C
C	1	8	Long distance	No capture	189	222	411	1	70	C
C	1	9	Short distance	No capture	133	96	229	1	70	C
C	1	10	Long distance	No capture	172	317	489	1	70	C
C	1	1	Long distance	Big prey	150	166	316	1	70	C
C	1	2	Short distance	Big prey	100	162	262	1	70	C
C	1	3	Long distance	Big prey	176	162	338	1	70	C
C	1	4	Short distance	Big prey	97	85	182	0	70	C
G	1	8	Short distance	No capture	167	2509	2676	0	A3	G
G	1	1	Short distance	Big prey	133	209	342	1	A3	G
G	1	2	Long distance	Big prey	339	398	737	1	A3	G
G	1	3	Short distance	Big prey	596	1209	1805	0	A3	G
G	1	4	Short distance	Big prey	82	266	348	0	A3	G
G	1	5	Short distance	Big prey	57	3051	3108	0	A3	G
G	1	6	Short distance	Big prey	100	250	350	1	A3	G
G	1	7	Long distance	Big prey	96	693	789	1	A3	G
G	1	9	Short distance	Big prey	143	350	493	0	A3	G
G	1	10	Short distance	Big prey	109	81	190	0	A3	G
G	1	3	Long distance	No capture	98	3256	3354	1	A4	G
G	1	6	Long distance	No capture	227	926	1153	1	A4	G
G	1	10	Short distance	No capture	96	425	521	1	A4	G
G	1	1	Long distance	Big prey	264	156	420	0	A4	G
G	1	2	Long distance	Big prey	159	158	317	0	A4	G
G	1	4	Short distance	Big prey	81	88	169	0	A4	G
G	1	5	Short distance	Big prey	149	865	1014	1	A4	G
G	1	7	Short distance	Big prey	121	152	273	0	A4	G
G	1	8	Short distance	Big prey	112	108	220	0	A4	G
G	1	9	Short distance	Big prey	69	136	205	0	A4	G
G	1	2	Long distance	No capture	109	3103	3212	1	B4	G
G	1	3	Short distance	No capture	81	213	294	1	B4	G
G	1	4	Long distance	No capture	1134	987	2121	1	B4	G
G	1	5	Short distance	No capture	106	83	189	1	B4	G
G	1	7	Long distance	No capture	118	965	1083	1	B4	G
G	1	1	Long distance	Big prey	130	87	217	0	B4	G
G	1	6	Long distance	Big prey	209	225	434	0	B4	G
G	1	8	Short distance	Big prey	115	127	242	1	B4	G
G	1	9	Long distance	Big prey	107	225	332	0	B4	G
G	1	10	Long distance	Big prey	162	307	469	0	B4	G
G	1	1	Short distance	Big prey	88	106	194	0	D1	G
G	1	2	Short distance	Big prey	67	105	172	0	D1	G
G	1	3	Short distance	Big prey	58	95	153	1	D1	G
G	1	4	Long distance	Big prey	200	88.9999999999999	289	1	D1	G
G	1	5	Short distance	Big prey	75	101	176	0	D1	G
G	1	6	Short distance	Big prey	156	74	230	1	D1	G
G	1	7	Long distance	Big prey	215	196	411	1	D1	G
G	1	8	Short distance	Big prey	107	124	231	0	D1	G
G	1	9	Short distance	Big prey	63	67	130	0	D1	G
G	1	10	Short distance	Big prey	149	131	280	0	D1	G
H	1	1	Long distance	Big prey	191	126	317	0	D2	H
H	1	2	Long distance	Big prey	149	45	194	0	D2	H
H	1	3	Long distance	Big prey	115	61	176	1	D2	H
H	1	4	Short distance	Big prey	121	129	250	1	D2	H
H	1	5	Long distance	Big prey	135	76	211	0	D2	H
H	1	6	Long distance	Big prey	123	99	222	0	D2	H
H	1	7	Long distance	Big prey	133	106	239	0	D2	H
H	1	8	Long distance	Big prey	119	104	223	0	D2	H
H	1	9	Long distance	Big prey	134	45	179	0	D2	H
H	1	10	Long distance	Big prey	181	26	207	0	D2	H
G	1	5	Long distance	No capture	214	665	879	0	D8	G
G	1	7	Long distance	No capture	170	854	1024	1	D8	G
G	1	1	Long distance	Big prey	166	186	352	0	D8	G
G	1	2	Long distance	Big prey	174	149	323	1	D8	G
G	1	3	Short distance	Big prey	129	319	448	0	D8	G
G	1	4	Short distance	Big prey	107	114	221	1	D8	G
G	1	6	Long distance	Big prey	161	96	257	0	D8	G
G	1	8	Short distance	Big prey	152	75	227	0	D8	G
G	1	9	Short distance	Big prey	106	73	179	0	D8	G
G	1	10	Short distance	Big prey	71	84	155	0	D8	G
G	1	1	Short distance	Big prey	86	64	150	1	G0	G
G	1	2	Long distance	Big prey	117	671	788	1	G0	G
G	1	3	Short distance	Big prey	71	166	237	0	G0	G
G	1	4	Short distance	Big prey	57	56	113	0	G0	G
G	1	5	Short distance	Big prey	109	97	206	0	G0	G
G	1	6	Short distance	Big prey	113	98	211	1	G0	G
G	1	7	Long distance	Big prey	259	121	380	1	G0	G
G	1	8	Short distance	Big prey	106	115	221	0	G0	G
G	1	9	Short distance	Big prey	73	100	173	0	G0	G
G	1	10	Short distance	Big prey	59	100	159	0	G0	G
H	1	1	Long distance	Big prey	310	145	455	1	L7	H
H	1	2	Short distance	Big prey	94	197	291	0	L7	H
H	1	3	Short distance	Big prey	41	166	207	0	L7	H
H	1	4	Short distance	Big prey	47	132	179	1	L7	H
H	1	5	Long distance	Big prey	113	459	572	0	L7	H
H	1	6	Long distance	Big prey	68	253	321	1	L7	H
H	1	7	Short distance	Big prey	41	545	586	1	L7	H
H	1	8	Long distance	Big prey	83	317	400	1	L7	H
H	1	9	Short distance	Big prey	45	1169	1214	0	L7	H
H	1	10	Short distance	Big prey	39	249	288	0	L7	H
H	1	7	Short distance	No capture	57	460	517	0	O8	H
H	1	8	Short distance	No capture	104	1465	1569	0	O8	H
H	1	9	Short distance	No capture	115	438	553	1	O8	H
H	1	1	Short distance	Big prey	171	232	403	0	O8	H
H	1	2	Short distance	Big prey	145	106	251	0	O8	H
H	1	3	Short distance	Big prey	65	727	792	0	O8	H
H	1	4	Short distance	Big prey	57	125	182	0	O8	H
H	1	5	Short distance	Big prey	63	110	173	0	O8	H
H	1	6	Short distance	Big prey	59	74	133	0	O8	H
H	1	10	Long distance	Big prey	199	73	272	1	O8	H
H	1	9	Long distance	No capture	250	494	744	1	Q3	H
H	1	10	Short distance	No capture	79	296	375	1	Q3	H
H	1	1	Short distance	Big prey	104	125	229	0	Q3	H
H	1	2	Short distance	Big prey	62	65	127	0	Q3	H
H	1	3	Short distance	Big prey	57	76	133	0	Q3	H
H	1	4	Short distance	Big prey	106	155	261	0	Q3	H
H	1	5	Short distance	Big prey	73	325	398	0	Q3	H
H	1	6	Short distance	Big prey	69	733	802	0	Q3	H
H	1	7	Short distance	Big prey	111	443	554	0	Q3	H
H	1	8	Short distance	Big prey	173	308	481	1	Q3	H
H	1	7	Short distance	No capture	62	274	336	1	R3	H
H	1	9	Short distance	No capture	49	692	741	0	R3	H
H	1	10	Short distance	No capture	73	196	269	1	R3	H
H	1	1	Short distance	Big prey	147	216	363	0	R3	H
H	1	2	Short distance	Big prey	157	239	396	0	R3	H
H	1	3	Short distance	Big prey	141	83	224	0	R3	H
H	1	4	Short distance	Big prey	77	340	417	0	R3	H
H	1	5	Short distance	Big prey	59	50	109	0	R3	H
H	1	6	Short distance	Big prey	56	74	130	0	R3	H
H	1	8	Long distance	Big prey	171	212	383	1	R3	H
H	1	1	Long distance	Big prey	197	114	311	0	R6	H
H	1	2	Long distance	Big prey	96	183	279	0	R6	H
H	1	3	Long distance	Big prey	129	427	556	0	R6	H
H	1	4	Long distance	Big prey	133	98	231	1	R6	H
H	1	5	Short distance	Big prey	70	63	133	1	R6	H
H	1	6	Long distance	Big prey	158	72	230	0	R6	H
H	1	7	Long distance	Big prey	137	307	444	0	R6	H
H	1	8	Long distance	Big prey	127	492	619	0	R6	H
H	1	9	Long distance	Big prey	130	288	418	0	R6	H
H	1	10	Long distance	Big prey	116	170	286	0	R6	H
H	1	1	Short distance	Big prey	141	85	226	0	S2	H
H	1	2	Short distance	Big prey	93	41	134	0	S2	H
H	1	3	Short distance	Big prey	64	135	199	0	S2	H
H	1	4	Short distance	Big prey	130	147	277	0	S2	H
H	1	5	Short distance	Big prey	59	56	115	0	S2	H
H	1	6	Short distance	Big prey	67	62	129	1	S2	H
H	1	7	Long distance	Big prey	241	163	404	1	S2	H
H	1	8	Short distance	Big prey	98	133	231	0	S2	H
H	1	9	Short distance	Big prey	77	424	501	0	S2	H
H	1	10	Short distance	Big prey	117	207	324	0	S2	H
H	1	1	Short distance	Big prey	100	59	159	1	S9	H
H	1	2	Long distance	Big prey	205	142	347	0	S9	H
H	1	3	Long distance	Big prey	141	76	217	0	S9	H
H	1	4	Long distance	Big prey	134	68	202	0	S9	H
H	1	5	Long distance	Big prey	141	54	195	0	S9	H
H	1	6	Long distance	Big prey	116	213	329	0	S9	H
H	1	7	Long distance	Big prey	123	350	473	0	S9	H
H	1	8	Long distance	Big prey	117	130	247	0	S9	H
H	1	9	Long distance	Big prey	199	489	688	0	S9	H
H	1	10	Long distance	Big prey	131	745	876	0	S9	H
E	1	4	Long distance	No capture	149	601	750	1	V6	E
E	1	5	Short distance	No capture	45	1357	1402	0	V6	E
E	1	6	Short distance	No capture	57	1271	1328	0	V6	E
E	1	7	Short distance	No capture	55	158	213	0	V6	E
E	1	8	Short distance	No capture	102	63	165	1	V6	E
E	1	9	Long distance	No capture	109	334	443	0	V6	E
E	1	1	Long distance	Big prey	162	242	404	0	V6	E
E	1	2	Long distance	Big prey	86	161	247	1	V6	E
E	1	3	Short distance	Big prey	67	80	147	1	V6	E
E	1	10	Long distance	Big prey	133	381	514	0	V6	E
E	1	3	Short distance	No capture	39	1169	1208	0	Z1	E
E	1	4	Short distance	No capture	64	191	255	1	Z1	E
E	1	5	Long distance	No capture	118	1841	1959	1	Z1	E
E	1	6	Short distance	No capture	54	201	255	1	Z1	E
E	1	7	Long distance	No capture	112	327	439	1	Z1	E
E	1	8	Short distance	No capture	32	61	93	0	Z1	E
E	1	9	Short distance	No capture	44	69	113	1	Z1	E
E	1	10	Long distance	No capture	114	578	692	1	Z1	E
E	1	1	Short distance	Big prey	71	252	323	0	Z1	E
E	1	2	Short distance	Big prey	54	152	206	0	Z1	E
C	2	1	Long distance	No capture	193	547	740	0	52	C
C	2	3	Long distance	No capture	223	126	349	1	52	C
C	2	5	Short distance	No capture	113	249	362	1	52	C
C	2	6	Long distance	No capture	205	815	1020	0	52	C
C	2	8	Short distance	No capture	77	116	193	1	52	C
C	2	2	Long distance	Big prey	290	127	417	0	52	C
C	2	4	Short distance	Big prey	88	181	269	0	52	C
C	2	7	Long distance	Big prey	144	115	259	1	52	C
C	2	9	Long distance	Big prey	124	213	337	1	52	C
C	2	10	Short distance	Big prey	101	216	317	0	52	C
H	2	2	Short distance	No capture	105	2076	2181	1	56	H
H	2	4	Short distance	No capture	115	644	759	1	56	H
H	2	6	Long distance	No capture	161	3688	3849	1	56	H
H	2	8	Short distance	No capture	73	1169	1242	1	56	H
H	2	10	Long distance	No capture	137	612	749	0	56	H
H	2	1	Short distance	Big prey	133	97	230	0	56	H
H	2	3	Long distance	Big prey	307	141	448	1	56	H
H	2	5	Long distance	Big prey	122	334	456	0	56	H
H	2	7	Short distance	Big prey	93	84	177	0	56	H
H	2	9	Long distance	Big prey	143	111	254	0	56	H
C	2	3	Short distance	No capture	82	193	275	0	59	C
C	2	5	Short distance	No capture	105	366	471	1	59	C
C	2	7	Short distance	No capture	101	286	387	1	59	C
C	2	9	Long distance	No capture	157	140	297	1	59	C
C	2	10	Short distance	No capture	66	97	163	1	59	C
C	2	1	Short distance	Big prey	55	70	125	1	59	C
C	2	2	Long distance	Big prey	109	127	236	1	59	C
C	2	4	Short distance	Big prey	95	156	251	0	59	C
C	2	6	Long distance	Big prey	151	257	408	1	59	C
C	2	8	Long distance	Big prey	163	166	329	0	59	C
C	2	3	Long distance	No capture	118	804	922	1	7	C
C	2	4	Short distance	No capture	96	108	204	0	7	C
C	2	6	Short distance	No capture	72	112	184	1	7	C
C	2	8	Long distance	No capture	125	166	291	1	7	C
C	2	10	Long distance	No capture	130	124	254	1	7	C
C	2	1	Long distance	Big prey	141	146	287	0	7	C
C	2	2	Long distance	Big prey	230	143	373	0	7	C
C	2	5	Short distance	Big prey	101	74	175	0	7	C
C	2	7	Long distance	Big prey	117	194	311	0	7	C
C	2	9	Short distance	Big prey	78	124	202	1	7	C
C	2	1	Long distance	No capture	166	216	382	1	70	C
C	2	3	Short distance	No capture	80	140	220	1	70	C
C	2	5	Long distance	No capture	175	118	293	1	70	C
C	2	8	Short distance	No capture	75	84	159	1	70	C
C	2	10	Short distance	No capture	119	70	189	1	70	C
C	2	2	Short distance	Big prey	136	385	521	0	70	C
C	2	4	Long distance	Big prey	197	104	301	0	70	C
C	2	6	Short distance	Big prey	89	94	183	0	70	C
C	2	7	Short distance	Big prey	73	105	178	0	70	C
C	2	9	Long distance	Big prey	169	102	271	1	70	C
G	2	2	Long distance	No capture	109	126	235	1	A3	G
G	2	4	Short distance	No capture	86	75	161	0	A3	G
G	2	5	Short distance	No capture	159	114	273	1	A3	G
G	2	7	Short distance	No capture	263	689	952	1	A3	G
G	2	9	Long distance	No capture	310	737	1047	0	A3	G
G	2	1	Long distance	Big prey	144	108	252	0	A3	G
G	2	3	Short distance	Big prey	97	54	151	0	A3	G
G	2	6	Long distance	Big prey	257	208	465	1	A3	G
G	2	8	Long distance	Big prey	215	214	429	0	A3	G
G	2	10	Long distance	Big prey	148	172	320	0	A3	G
G	2	1	Short distance	No capture	67	66	133	1	A4	G
G	2	3	Long distance	No capture	118	314	432	1	A4	G
G	2	5	Long distance	No capture	118	111	229	0	A4	G
G	2	7	Short distance	No capture	78	75	153	0	A4	G
G	2	10	Short distance	No capture	69	122	191	1	A4	G
G	2	2	Long distance	Big prey	160	282	442	0	A4	G
G	2	4	Short distance	Big prey	116	380	496	1	A4	G
G	2	6	Long distance	Big prey	95	798	893	1	A4	G
G	2	8	Short distance	Big prey	64	713	777	0	A4	G
G	2	9	Short distance	Big prey	92	112	204	0	A4	G
G	2	2	Short distance	No capture	104	124	228	1	B4	G
G	2	4	Short distance	No capture	109	501	610	1	B4	G
G	2	6	Long distance	No capture	126	471	597	1	B4	G
G	2	8	Short distance	No capture	67	127	194	1	B4	G
G	2	10	Long distance	No capture	111	142	253	1	B4	G
G	2	1	Long distance	Big prey	326	417	743	1	B4	G
G	2	3	Long distance	Big prey	138	209	347	1	B4	G
G	2	5	Long distance	Big prey	234	368	602	0	B4	G
G	2	7	Short distance	Big prey	96	645	741	0	B4	G
G	2	9	Long distance	Big prey	139	1311	1450	0	B4	G
G	2	2	Long distance	No capture	156	1764	1920	0	D1	G
G	2	4	Long distance	No capture	163	740	903	0	D1	G
G	2	5	Long distance	No capture	247	526	773	1	D1	G
G	2	7	Short distance	No capture	93	457	550	1	D1	G
G	2	8	Long distance	No capture	160	198	358	1	D1	G
G	2	1	Long distance	Big prey	167	210	377	0	D1	G
G	2	3	Long distance	Big prey	205	242	447	0	D1	G
G	2	6	Short distance	Big prey	219	141	360	0	D1	G
G	2	9	Short distance	Big prey	104	89	193	0	D1	G
G	2	10	Short distance	Big prey	78	234	312	0	D1	G
H	2	2	Short distance	No capture	76	706	782	0	D2	H
H	2	4	Short distance	No capture	57	2069	2126	0	D2	H
H	2	6	Short distance	No capture	59	165	224	0	D2	H
H	2	8	Short distance	No capture	59	198	257	1	D2	H
H	2	10	Long distance	No capture	181	94	275	1	D2	H
H	2	1	Long distance	Big prey	237	286	523	1	D2	H
H	2	3	Short distance	Big prey	69	338	407	0	D2	H
H	2	5	Short distance	Big prey	74	428	502	0	D2	H
H	2	7	Short distance	Big prey	57	114	171	0	D2	H
H	2	9	Long distance	Big prey	134	129	263	0	D2	H
G	2	2	Long distance	No capture	201	353	554	1	D8	G
G	2	4	Long distance	No capture	149	549	698	0	D8	G
G	2	6	Long distance	No capture	129	972	1101	1	D8	G
G	2	7	Short distance	No capture	83	116	199	1	D8	G
G	2	8	Long distance	No capture	118	791	909	1	D8	G
G	2	9	Short distance	No capture	95	106	201	0	D8	G
G	2	10	Short distance	No capture	78	101	179	1	D8	G
G	2	1	Long distance	Big prey	247	506	753	0	D8	G
G	2	3	Short distance	Big prey	102	73	175	1	D8	G
G	2	5	Long distance	Big prey	137	48	185	0	D8	G
G	2	2	Short distance	No capture	115	426	541	1	G0	G
G	2	4	Long distance	No capture	191	144	335	1	G0	G
G	2	5	Short distance	No capture	86	144	230	1	G0	G
G	2	8	Long distance	No capture	150	589	739	1	G0	G
G	2	10	Short distance	No capture	72	52	124	1	G0	G
G	2	1	Short distance	Big prey	199	158	357	0	G0	G
G	2	3	Long distance	Big prey	178	23	201	0	G0	G
G	2	6	Long distance	Big prey	159	137	296	0	G0	G
G	2	7	Long distance	Big prey	141	139	280	0	G0	G
G	2	9	Short distance	Big prey	113	55	168	0	G0	G
H	2	2	Short distance	No capture	70	1782	1852	1	L7	H
H	2	4	Long distance	No capture	125	1222	1347	1	L7	H
H	2	6	Short distance	No capture	96	688	784	1	L7	H
H	2	8	Long distance	No capture	147	555	702	1	L7	H
H	2	10	Short distance	No capture	83	170	253	0	L7	H
H	2	1	Short distance	Big prey	116	111	227	0	L7	H
H	2	3	Long distance	Big prey	277	186	463	0	L7	H
H	2	5	Short distance	Big prey	130	244	374	0	L7	H
H	2	7	Long distance	Big prey	141	66	207	0	L7	H
H	2	9	Short distance	Big prey	79	79	158	0	L7	H
H	2	1	Short distance	No capture	89	103	192	1	O8	H
H	2	3	Long distance	No capture	163	759	922	1	O8	H
H	2	5	Short distance	No capture	97	849	946	1	O8	H
H	2	7	Short distance	No capture	73	97	170	1	O8	H
H	2	9	Short distance	No capture	57	154	211	1	O8	H
H	2	2	Long distance	Big prey	197	246	443	0	O8	H
H	2	4	Short distance	Big prey	114	124	238	0	O8	H
H	2	6	Long distance	Big prey	139	73	212	1	O8	H
H	2	8	Long distance	Big prey	116	78	194	1	O8	H
H	2	10	Long distance	Big prey	158	302	460	1	O8	H
H	2	2	Short distance	No capture	105	277	382	0	Q3	H
H	2	4	Short distance	No capture	117	337	454	1	Q3	H
H	2	6	Long distance	No capture	60	439	499	1	Q3	H
H	2	7	Short distance	No capture	64	686	750	1	Q3	H
H	2	9	Short distance	No capture	57	737	794	1	Q3	H
H	2	1	Short distance	Big prey	156	98	254	0	Q3	H
H	2	3	Short distance	Big prey	58	90	148	0	Q3	H
H	2	5	Long distance	Big prey	59	242	301	0	Q3	H
H	2	8	Long distance	Big prey	317	735	1052	1	Q3	H
H	2	10	Long distance	Big prey	111	150	261	0	Q3	H
H	2	2	Long distance	No capture	172	502	674	1	R3	H
H	2	4	Short distance	No capture	59	1870	1929	0	R3	H
H	2	6	Long distance	No capture	224	820	1044	1	R3	H
H	2	8	Short distance	No capture	67	142	209	1	R3	H
H	2	10	Long distance	No capture	130	426	556	1	R3	H
H	2	1	Short distance	Big prey	58	33	91	1	R3	H
H	2	3	Short distance	Big prey	108	67	175	0	R3	H
H	2	5	Short distance	Big prey	64	109	173	1	R3	H
H	2	7	Short distance	Big prey	63	219	282	0	R3	H
H	2	9	Long distance	Big prey	162	119	281	0	R3	H
H	2	1	Short distance	No capture	81	236	317	1	R6	H
H	2	3	Short distance	No capture	70	89	159	1	R6	H
H	2	5	Short distance	No capture	59	192	251	1	R6	H
H	2	7	Short distance	No capture	57	132	189	1	R6	H
H	2	9	Short distance	No capture	115	315	430	0	R6	H
H	2	2	Long distance	Big prey	167	47	214	1	R6	H
H	2	4	Long distance	Big prey	146	84	230	1	R6	H
H	2	6	Long distance	Big prey	171	192	363	1	R6	H
H	2	8	Long distance	Big prey	133	418	551	1	R6	H
H	2	10	Short distance	Big prey	95	461	556	0	R6	H
H	2	2	Short distance	No capture	101	372	473	1	S2	H
H	2	4	Long distance	No capture	197	934	1131	1	S2	H
H	2	6	Short distance	No capture	117	472	589	1	S2	H
H	2	8	Long distance	No capture	119	164	283	1	S2	H
H	2	10	Short distance	No capture	81	95	176	0	S2	H
H	2	1	Long distance	Big prey	441	477	918	1	S2	H
H	2	3	Long distance	Big prey	234	342	576	0	S2	H
H	2	5	Short distance	Big prey	254	811	1065	0	S2	H
H	2	7	Long distance	Big prey	176	141	317	0	S2	H
H	2	9	Short distance	Big prey	110	20	130	0	S2	H
H	2	2	Long distance	No capture	118	861	979	1	S9	H
H	2	4	Long distance	No capture	111	889	1000	0	S9	H
H	2	6	Short distance	No capture	72	1104	1176	1	S9	H
H	2	8	Long distance	No capture	111	108	219	1	S9	H
H	2	10	Short distance	No capture	67	246	313	0	S9	H
H	2	1	Long distance	Big prey	226	261	487	0	S9	H
H	2	3	Short distance	Big prey	73	808	881	1	S9	H
H	2	5	Long distance	Big prey	169	1401	1570	1	S9	H
H	2	7	Long distance	Big prey	167	83	250	0	S9	H
H	2	9	Short distance	Big prey	79	104	183	0	S9	H
E	2	3	Short distance	No capture	58	1073	1131	0	V6	E
E	2	5	Short distance	No capture	85	374	459	1	V6	E
E	2	7	Long distance	No capture	189	123	312	1	V6	E
E	2	8	Short distance	No capture	57	132	189	1	V6	E
E	2	10	Long distance	No capture	259	193	452	1	V6	E
E	2	1	Short distance	Big prey	89	170	259	0	V6	E
E	2	2	Short distance	Big prey	67	92	159	0	V6	E
E	2	4	Short distance	Big prey	64	147	211	0	V6	E
E	2	6	Long distance	Big prey	217	248	465	0	V6	E
E	2	9	Long distance	Big prey	313	195	508	0	V6	E
E	2	1	Long distance	No capture	193	547	740	0	Z1	E
E	2	3	Long distance	No capture	223	126	349	1	Z1	E
E	2	5	Short distance	No capture	113	249	362	1	Z1	E
E	2	7	Long distance	No capture	144	115	259	1	Z1	E
E	2	10	Short distance	No capture	101	216	317	1	Z1	E
E	2	2	Long distance	Big prey	290	127	417	0	Z1	E
E	2	4	Short distance	Big prey	88	181	269	0	Z1	E
E	2	6	Long distance	Big prey	205	815	1020	0	Z1	E
E	2	8	Short distance	Big prey	77	116	193	1	Z1	E
E	2	9	Long distance	Big prey	124	213	337	1	Z1	E
C	3	1	Short distance	Big prey	130	167	297	0	52	C
C	3	4	Long distance	Big prey	171	329	500	0	52	C
C	3	6	Short distance	Big prey	119	95	214	0	52	C
C	3	9	Long distance	Big prey	168	160	328	0	52	C
C	3	10	Long distance	Big prey	160	90	250	0	52	C
C	3	2	Short distance	Small prey	116	210	326	0	52	C
C	3	3	Short distance	Small prey	206	106	312	1	52	C
C	3	5	Long distance	Small prey	202	237	439	1	52	C
C	3	7	Short distance	Small prey	97	159	256	0	52	C
C	3	8	Short distance	Small prey	80	158	238	1	52	C
H	3	2	Short distance	Big prey	509	106	675	0	56	H
H	3	4	Short distance	Big prey	69	500	569	0	56	H
H	3	6	Short distance	Big prey	89	170	259	0	56	H
H	3	8	Short distance	Big prey	80	1081	1161	0	56	H
H	3	10	Short distance	Big prey	67	97	164	0	56	H
H	3	1	Short distance	Small prey	96	74	170	0	56	H
H	3	3	Short distance	Small prey	77	215	292	0	56	H
H	3	5	Short distance	Small prey	103	218	321	0	56	H
H	3	7	Short distance	Small prey	76	633	709	0	56	H
H	3	9	Short distance	Small prey	81	165	246	0	56	H
C	3	3	Short distance	No capture	54	592	646	0	59	C
C	3	4	Short distance	No capture	113	28	141	0	59	C
C	3	5	Short distance	No capture	55	212	267	1	59	C
C	3	6	Long distance	No capture	201	741	942	0	59	C
C	3	7	Long distance	No capture	114	83	197	0	59	C
C	3	9	Long distance	No capture	201	419	620	0	59	C
C	3	10	Long distance	No capture	116	322	438	0	59	C
C	3	2	Short distance	Big prey	77	233	310	0	59	C
C	3	1	Long distance	Small prey	317	234	551	1	59	C
C	3	8	Long distance	Small prey	158	1362	1520	0	59	C
C	3	2	Long distance	No capture	160	592	752	0	7	C
C	3	4	Short distance	No capture	84	323	407	0	7	C
C	3	5	Short distance	No capture	81	49	130	0	7	C
C	3	6	Short distance	No capture	181	81	262	1	7	C
C	3	1	Long distance	Big prey	118	442	560	0	7	C
C	3	3	Long distance	Big prey	336	97	433	1	7	C
C	3	8	Long distance	Big prey	193	151	344	1	7	C
C	3	10	Short distance	Big prey	74	77	151	0	7	C
C	3	7	Long distance	Small prey	93	157	250	0	7	C
C	3	9	Short distance	Small prey	57	111	168	0	7	C
C	3	7	Long distance	No capture	159	104	263	0	70	C
C	3	1	Long distance	Big prey	127	174	301	0	70	C
C	3	4	Short distance	Big prey	102	148	250	0	70	C
C	3	6	Long distance	Big prey	183	241	424	0	70	C
C	3	9	Short distance	Big prey	56	58	114	0	70	C
C	3	2	Long distance	Small prey	116	120	236	0	70	C
C	3	3	Long distance	Small prey	147	67	214	1	70	C
C	3	5	Short distance	Small prey	134	139	273	1	70	C
C	3	8	Long distance	Small prey	85	106	191	1	70	C
C	3	10	Short distance	Small prey	59	132	191	0	70	C
G	3	8	Long distance	No capture	129	166	295	1	A3	G
G	3	2	Long distance	Big prey	119	324	443	0	A3	G
G	3	4	Long distance	Big prey	110	166	276	0	A3	G
G	3	7	Long distance	Big prey	130	251	381	0	A3	G
G	3	10	Short distance	Big prey	76	43	119	0	A3	G
G	3	1	Long distance	Small prey	157	191	348	0	A3	G
G	3	3	Long distance	Small prey	107	190	297	0	A3	G
G	3	5	Long distance	Small prey	133	179	312	0	A3	G
G	3	6	Long distance	Small prey	128	1334	1462	0	A3	G
G	3	9	Short distance	Small prey	67	67	134	0	A3	G
G	3	10	Long distance	No capture	213	525	738	1	A4	G
G	3	2	Long distance	Big prey	340	154	494	1	A4	G
G	3	4	Short distance	Big prey	58	99	157	1	A4	G
G	3	6	Short distance	Big prey	59	130	189	1	A4	G
G	3	8	Short distance	Big prey	58	128	186	0	A4	G
G	3	1	Short distance	Small prey	128	192	320	1	A4	G
G	3	3	Short distance	Small prey	54	100	154	0	A4	G
G	3	5	Long distance	Small prey	149	184	333	1	A4	G
G	3	7	Long distance	Small prey	140	422	562	1	A4	G
G	3	9	Short distance	Small prey	51	100	151	1	A4	G
G	3	1	Long distance	Big prey	138	115	253	0	B4	G
G	3	3	Long distance	Big prey	118	99	217	0	B4	G
G	3	5	Short distance	Big prey	74	56	130	0	B4	G
G	3	7	Short distance	Big prey	187	155	342	0	B4	G
G	3	9	Long distance	Big prey	153	81	234	0	B4	G
G	3	2	Long distance	Small prey	125	108	233	0	B4	G
G	3	4	Long distance	Small prey	135	65	200	1	B4	G
G	3	6	Short distance	Small prey	58	46	104	0	B4	G
G	3	8	Short distance	Small prey	57	66	123	1	B4	G
G	3	10	Long distance	Small prey	146	82.9999999999999	229	0	B4	G
G	3	1	Long distance	Big prey	177	54	231	0	D1	G
G	3	4	Short distance	Big prey	79	89	168	0	D1	G
G	3	6	Short distance	Big prey	63	69	132	0	D1	G
G	3	7	Short distance	Big prey	57	59	116	0	D1	G
G	3	9	Long distance	Big prey	115	92	207	0	D1	G
G	3	2	Long distance	Small prey	156	64	220	0	D1	G
G	3	3	Long distance	Small prey	150	44	194	1	D1	G
G	3	5	Short distance	Small prey	59	71	130	0	D1	G
G	3	8	Short distance	Small prey	71	39	110	1	D1	G
G	3	10	Long distance	Small prey	84	109	193	0	D1	G
H	3	10	Short distance	No capture	83	1004	1087	0	D2	H
H	3	1	Short distance	Big prey	102	134	236	0	D2	H
H	3	3	Short distance	Big prey	59	47	106	0	D2	H
H	3	5	Long distance	Big prey	200	133	333	0	D2	H
H	3	7	Short distance	Big prey	100	79	179	0	D2	H
H	3	9	Short distance	Big prey	99	112	211	0	D2	H
H	3	2	Short distance	Small prey	73	60	133	0	D2	H
H	3	4	Short distance	Small prey	67	104	171	1	D2	H
H	3	6	Long distance	Small prey	131	133	264	1	D2	H
H	3	8	Short distance	Small prey	81	28	109	0	D2	H
G	3	2	Short distance	Big prey	59	82	141	0	D8	G
G	3	4	Short distance	Big prey	72	43	115	0	D8	G
G	3	6	Long distance	Big prey	149	104	253	0	D8	G
G	3	8	Short distance	Big prey	57	66	123	0	D8	G
G	3	10	Short distance	Big prey	84	109	193	0	D8	G
G	3	1	Short distance	Small prey	85	66	151	0	D8	G
G	3	3	Short distance	Small prey	63	54	117	0	D8	G
G	3	5	Short distance	Small prey	59	61	120	1	D8	G
G	3	7	Long distance	Small prey	187	155	342	1	D8	G
G	3	9	Short distance	Small prey	69	87	156	0	D8	G
G	3	1	Short distance	Big prey	117	92	209	0	G0	G
G	3	3	Short distance	Big prey	73	75	148	0	G0	G
G	3	5	Long distance	Big prey	206	186	392	1	G0	G
G	3	8	Short distance	Big prey	66	148	214	1	G0	G
G	3	10	Long distance	Big prey	332	226	558	1	G0	G
G	3	2	Short distance	Small prey	114	81	195	0	G0	G
G	3	4	Short distance	Small prey	175	193	368	1	G0	G
G	3	6	Short distance	Small prey	93	97	190	1	G0	G
G	3	7	Long distance	Small prey	159	324	483	1	G0	G
G	3	9	Long distance	Small prey	269	221	490	0	G0	G
H	3	2	Short distance	Big prey	72	42	114	0	L7	H
H	3	4	Long distance	Big prey	237	76	313	0	L7	H
H	3	6	Short distance	Big prey	81	58	139	0	L7	H
H	3	8	Short distance	Big prey	58	72	130	0	L7	H
H	3	10	Long distance	Big prey	153	310	463	0	L7	H
H	3	1	Short distance	Small prey	105	41	146	0	L7	H
H	3	3	Short distance	Small prey	59	53	112	1	L7	H
H	3	5	Long distance	Small prey	129	129	258	1	L7	H
H	3	7	Short distance	Small prey	62	699	761	0	L7	H
H	3	9	Short distance	Small prey	56	813	869	1	L7	H
H	3	1	Long distance	Big prey	224	89	313	1	O8	H
H	3	3	Long distance	Big prey	97	150	247	0	O8	H
H	3	5	Short distance	Big prey	59	540	599	0	O8	H
H	3	7	Short distance	Big prey	64	298	362	0	O8	H
H	3	9	Short distance	Big prey	59	118	177	0	O8	H
H	3	2	Short distance	Small prey	93	173	266	1	O8	H
H	3	4	Long distance	Small prey	140	383	523	1	O8	H
H	3	6	Short distance	Small prey	50	687	737	0	O8	H
H	3	8	Short distance	Small prey	61	668	729	0	O8	H
H	3	10	Short distance	Small prey	58	133	191	0	O8	H
H	3	1	Long distance	Big prey	247	192	439	0	Q3	H
H	3	3	Long distance	Big prey	116	122	238	0	Q3	H
H	3	5	Short distance	Big prey	191	83	274	0	Q3	H
H	3	7	Short distance	Big prey	58	75	133	0	Q3	H
H	3	9	Long distance	Big prey	147	90	237	0	Q3	H
H	3	2	Long distance	Small prey	130	99	229	0	Q3	H
H	3	4	Long distance	Small prey	134	129	263	1	Q3	H
H	3	6	Short distance	Small prey	70	94	164	0	Q3	H
H	3	8	Short distance	Small prey	97	74	171	1	Q3	H
H	3	10	Long distance	Small prey	115	129	244	0	Q3	H
H	3	2	Long distance	Big prey	116	104	220	0	R3	H
H	3	4	Long distance	Big prey	119	123	242	0	R3	H
H	3	6	Short distance	Big prey	108	142	250	0	R3	H
H	3	8	Short distance	Big prey	62	395	457	0	R3	H
H	3	10	Long distance	Big prey	161	390	551	0	R3	H
H	3	1	Long distance	Small prey	137	115	252	0	R3	H
H	3	3	Long distance	Small prey	130	104	234	0	R3	H
H	3	5	Long distance	Small prey	143	611	754	1	R3	H
H	3	7	Short distance	Small prey	64	88	152	0	R3	H
H	3	9	Short distance	Small prey	59	831	890	1	R3	H
H	3	1	Short distance	Big prey	92	103	195	0	R6	H
H	3	3	Long distance	Big prey	310	122	432	0	R6	H
H	3	5	Short distance	Big prey	70	86	156	0	R6	H
H	3	7	Short distance	Big prey	56	73	129	0	R6	H
H	3	9	Short distance	Big prey	62	786	848	0	R6	H
H	3	2	Short distance	Small prey	61	76	137	1	R6	H
H	3	4	Long distance	Small prey	144	149	293	1	R6	H
H	3	6	Short distance	Small prey	58	57	115	0	R6	H
H	3	8	Short distance	Small prey	68	284	352	0	R6	H
H	3	10	Short distance	Small prey	57	107	164	1	R6	H
H	3	2	Long distance	Big prey	140	95	235	0	S2	H
H	3	4	Long distance	Big prey	118	103	221	0	S2	H
H	3	6	Short distance	Big prey	150	74	224	0	S2	H
H	3	8	Long distance	Big prey	113	109	222	0	S2	H
H	3	10	Long distance	Big prey	179	824	1003	0	S2	H
H	3	1	Long distance	Small prey	167	89	256	0	S2	H
H	3	3	Long distance	Small prey	124	93	217	0	S2	H
H	3	5	Long distance	Small prey	130	89	219	1	S2	H
H	3	7	Short distance	Small prey	63	96	159	1	S2	H
H	3	9	Long distance	Small prey	145	661	806	0	S2	H
H	3	1	Short distance	Big prey	99	63	162	0	S9	H
H	3	3	Short distance	Big prey	61	46	107	0	S9	H
H	3	5	Short distance	Big prey	96	61	157	0	S9	H
H	3	7	Short distance	Big prey	75	337	412	1	S9	H
H	3	9	Short distance	Big prey	88	475	563	0	S9	H
H	3	2	Short distance	Small prey	72	66	138	0	S9	H
H	3	4	Short distance	Small prey	57	42	99	0	S9	H
H	3	6	Short distance	Small prey	71	63	134	0	S9	H
H	3	8	Long distance	Small prey	170	622	792	1	S9	H
H	3	10	Short distance	Small prey	190	1077	1267	0	S9	H
E	3	6	Long distance	No capture	169	321	490	0	V6	E
E	3	7	Long distance	No capture	170	524	694	0	V6	E
E	3	8	Long distance	No capture	247	246	493	1	V6	E
E	3	9	Short distance	No capture	109	70	179	0	V6	E
E	3	10	Short distance	No capture	210	117	327	0	V6	E
E	3	1	Short distance	Big prey	76	80	156	0	V6	E
E	3	3	Short distance	Big prey	59	63	122	0	V6	E
E	3	5	Long distance	Big prey	164	218	382	0	V6	E
E	3	2	Short distance	Small prey	63	55	118	0	V6	E
E	3	4	Short distance	Small prey	181	133	314	1	V6	E
E	3	6	Long distance	No capture	169	321	490	0	Z1	E
E	3	7	Long distance	No capture	170	524	694	1	Z1	E
E	3	8	Short distance	No capture	247	246	493	0	Z1	E
E	3	9	Short distance	No capture	109	70	179	0	Z1	E
E	3	10	Short distance	No capture	210	117	327	0	Z1	E
E	3	1	Short distance	Big prey	76	80	156	0	Z1	E
E	3	3	Short distance	Big prey	59	63	122	0	Z1	E
E	3	5	Long distance	Big prey	164	218	382	0	Z1	E
E	3	2	Short distance	Small prey	63	55	118	0	Z1	E
E	3	4	Short distance	Small prey	181	133	314	1	Z1	E
C	4	2	Short distance	No capture	64	128	192	1	52	C
C	4	4	Short distance	No capture	90	130	220	1	52	C
C	4	6	Long distance	No capture	135	240	375	0	52	C
C	4	9	Short distance	No capture	67	181	248	1	52	C
C	4	3	Long distance	Big prey	192	305	497	1	52	C
C	4	7	Long distance	Big prey	137	469	606	1	52	C
C	4	10	Long distance	Big prey	153	200	353	0	52	C
C	4	1	Long distance	Small prey	111	246	357	1	52	C
C	4	5	Long distance	Small prey	128	867	995	0	52	C
C	4	8	Short distance	Small prey	86	170	256	0	52	C
H	4	2	Short distance	No capture	89	1128	1217	1	56	H
H	4	4	Short distance	No capture	164	3389	3553	1	56	H
H	4	7	Short distance	No capture	129	304	433	0	56	H
H	4	9	Long distance	No capture	139	524	663	1	56	H
H	4	1	Long distance	Big prey	653	174	827	1	56	H
H	4	5	Long distance	Big prey	176	198	374	1	56	H
H	4	10	Short distance	Big prey	62	113	175	0	56	H
H	4	3	Long distance	Small prey	407	132	539	1	56	H
H	4	6	Short distance	Small prey	217	165	382	0	56	H
H	4	8	Short distance	Small prey	82	137	219	1	56	H
C	4	3	Long distance	No capture	170	169	339	1	59	C
C	4	5	Short distance	No capture	178	190	368	0	59	C
C	4	8	Long distance	No capture	167	112	279	1	59	C
C	4	10	Short distance	No capture	120	148	268	1	59	C
C	4	2	Short distance	Big prey	98	239	337	1	59	C
C	4	6	Short distance	Big prey	110	147	257	1	59	C
C	4	9	Short distance	Big prey	104	89	193	0	59	C
C	4	1	Short distance	Small prey	85	133	218	0	59	C
C	4	4	Short distance	Small prey	101	138	239	0	59	C
C	4	7	Long distance	Small prey	181	320	501	0	59	C
C	4	3	Long distance	No capture	146	324	470	0	7	C
C	4	6	Long distance	No capture	116	980	1096	0	7	C
C	4	8	Long distance	No capture	154	76	230	1	7	C
C	4	10	Short distance	No capture	72	122	194	1	7	C
C	4	2	Long distance	Big prey	143	137	280	0	7	C
C	4	4	Long distance	Big prey	153	173	326	1	7	C
C	4	9	Short distance	Big prey	106	83	189	0	7	C
C	4	1	Long distance	Small prey	163	528	691	0	7	C
C	4	5	Short distance	Small prey	125	73	198	1	7	C
C	4	7	Long distance	Small prey	133	186	319	0	7	C
C	4	2	Long distance	No capture	174	165	339	0	70	C
C	4	4	Long distance	No capture	130	171	301	0	70	C
C	4	6	Long distance	No capture	148	243	391	0	70	C
C	4	8	Long distance	No capture	166	156	322	0	70	C
C	4	10	Long distance	No capture	170	232	402	0	70	C
C	4	1	Long distance	Big prey	153	194	347	0	70	C
C	4	5	Long distance	Big prey	134	153	287	0	70	C
C	4	9	Long distance	Big prey	159	136	295	0	70	C
C	4	3	Long distance	Small prey	189	123	312	0	70	C
C	4	7	Long distance	Small prey	157	156	313	0	70	C
G	4	1	Long distance	No capture	117	240	357	0	A3	G
G	4	3	Long distance	No capture	145	1484	1629	0	A3	G
G	4	6	Long distance	No capture	164	402	566	0	A3	G
G	4	7	Long distance	No capture	218	243	461	0	A3	G
G	4	4	Long distance	Big prey	157	263	420	1	A3	G
G	4	8	Long distance	Big prey	171	361	532	1	A3	G
G	4	10	Short distance	Big prey	57	93	150	0	A3	G
G	4	2	Long distance	Small prey	143	201	344	0	A3	G
G	4	5	Short distance	Small prey	132	1005	1137	1	A3	G
G	4	9	Short distance	Small prey	99	79	178	0	A3	G
G	4	2	Long distance	No capture	64	332	396	1	A4	G
G	4	5	Short distance	No capture	50	240	290	0	A4	G
G	4	7	Short distance	No capture	111	95	206	1	A4	G
G	4	9	Short distance	No capture	57	84	141	1	A4	G
G	4	1	Long distance	Big prey	123	153	276	0	A4	G
G	4	4	Short distance	Big prey	91	223	314	0	A4	G
G	4	10	Long distance	Big prey	129	130	259	0	A4	G
G	4	3	Short distance	Small prey	72	97	169	0	A4	G
G	4	6	Short distance	Small prey	70	313	383	0	A4	G
G	4	8	Long distance	Small prey	111	980	1091	1	A4	G
G	4	2	Short distance	No capture	106	885	991	1	B4	G
G	4	4	Long distance	No capture	107	1463	1570	1	B4	G
G	4	6	Long distance	No capture	163	610	773	0	B4	G
G	4	8	Short distance	No capture	74	56	130	1	B4	G
G	4	1	Long distance	Big prey	198	124	322	1	B4	G
G	4	5	Short distance	Big prey	80	89	169	1	B4	G
G	4	10	Long distance	Big prey	98	126	224	0	B4	G
G	4	3	Long distance	Small prey	112	77	189	0	B4	G
G	4	7	Long distance	Small prey	109	278	387	1	B4	G
G	4	9	Long distance	Small prey	109	265	374	0	B4	G
G	4	3	Short distance	No capture	89	772	861	0	D1	G
G	4	6	Short distance	No capture	64	775	839	0	D1	G
G	4	8	Short distance	No capture	109	625	734	1	D1	G
G	4	10	Short distance	No capture	77	126	203	0	D1	G
G	4	2	Short distance	Big prey	107	66	173	0	D1	G
G	4	5	Long distance	Big prey	206	206	412	1	D1	G
G	4	9	Long distance	Big prey	123	289	412	1	D1	G
G	4	1	Long distance	Small prey	155	251	406	1	D1	G
G	4	4	Short distance	Small prey	95	55	150	1	D1	G
G	4	7	Short distance	Small prey	213	71	284	0	D1	G
H	4	2	Short distance	No capture	58	313	371	1	D2	H
H	4	5	Long distance	No capture	127	219	346	0	D2	H
H	4	7	Long distance	No capture	140	24	164	1	D2	H
H	4	10	Short distance	No capture	59	110	169	0	D2	H
H	4	1	Short distance	Big prey	83	447	530	0	D2	H
H	4	3	Long distance	Big prey	249	149	398	0	D2	H
H	4	8	Short distance	Big prey	101	16	117	0	D2	H
H	4	4	Long distance	Small prey	165	1832	1997	0	D2	H
H	4	6	Long distance	Small prey	208	182	390	0	D2	H
H	4	9	Short distance	Small prey	59	381	440	0	D2	H
G	4	2	Long distance	No capture	211	526	737	1	D8	G
G	4	4	Short distance	No capture	204	653	857	1	D8	G
G	4	7	Long distance	No capture	157	276	433	0	D8	G
G	4	10	Long distance	No capture	119	99	218	1	D8	G
G	4	1	Long distance	Big prey	169	263	432	0	D8	G
G	4	5	Long distance	Big prey	151	158	309	0	D8	G
G	4	9	Long distance	Big prey	166	128	294	0	D8	G
G	4	3	Short distance	Small prey	192	181	373	0	D8	G
G	4	6	Long distance	Small prey	149	73	222	0	D8	G
G	4	8	Long distance	Small prey	181	145	326	0	D8	G
G	4	3	Long distance	No capture	106	553	659	0	G0	G
G	4	6	Short distance	No capture	59	271	330	1	G0	G
G	4	7	Long distance	No capture	94	661	755	1	G0	G
G	4	10	Short distance	No capture	75	733	808	0	G0	G
G	4	1	Long distance	Big prey	230	232	462	0	G0	G
G	4	9	Short distance	Big prey	69	48	117	0	G0	G
G	4	2	Long distance	Small prey	127	191	318	0	G0	G
G	4	4	Long distance	Small prey	118	118	236	1	G0	G
G	4	5	Short distance	Small prey	67	112	179	0	G0	G
G	4	8	Short distance	Small prey	82	96	178	0	G0	G
H	4	2	Short distance	No capture	63	1485	1548	0	L7	H
H	4	4	Long distance	No capture	242	1411	1653	0	L7	H
H	4	7	Long distance	No capture	93	2013	2106	0	L7	H
H	4	10	Long distance	No capture	130	778	908	0	L7	H
H	4	1	Short distance	Big prey	104	102	206	0	L7	H
H	4	5	Long distance	Big prey	261	403	664	0	L7	H
H	4	9	Long distance	Big prey	168	99	267	0	L7	H
H	4	3	Short distance	Small prey	209	142	351	1	L7	H
H	4	6	Long distance	Small prey	106	293	399	0	L7	H
H	4	8	Long distance	Small prey	161	650	811	0	L7	H
H	4	3	Short distance	No capture	51	1530	1581	0	O8	H
H	4	5	Short distance	No capture	71	1621	1692	1	O8	H
H	4	7	Short distance	No capture	58	391	449	0	O8	H
H	4	9	Short distance	No capture	63	550	613	1	O8	H
H	4	1	Short distance	Big prey	93	74	167	0	O8	H
H	4	6	Long distance	Big prey	133	123	256	1	O8	H
H	4	8	Short distance	Big prey	56	96	152	0	O8	H
H	4	2	Short distance	Small prey	49	179	228	0	O8	H
H	4	4	Short distance	Small prey	129	147	276	0	O8	H
H	4	10	Long distance	Small prey	117	111	228	0	O8	H
H	4	2	Short distance	No capture	70	411	481	0	Q3	H
H	4	4	Short distance	No capture	62	412	474	1	Q3	H
H	4	7	Long distance	No capture	117	1216	1333	0	Q3	H
H	4	10	Long distance	No capture	124	622	746	1	Q3	H
H	4	1	Short distance	Big prey	121	84	205	0	Q3	H
H	4	5	Long distance	Big prey	137	114	251	0	Q3	H
H	4	8	Long distance	Big prey	164	101	265	0	Q3	H
H	4	3	Short distance	Small prey	76	81	157	0	Q3	H
H	4	6	Long distance	Small prey	122	121	243	0	Q3	H
H	4	9	Long distance	Small prey	139	167	306	0	Q3	H
H	4	2	Long distance	No capture	130	749	879	1	R3	H
H	4	4	Short distance	No capture	63	259	322	1	R3	H
H	4	7	Long distance	No capture	139	931	1070	0	R3	H
H	4	9	Short distance	No capture	85	283	368	1	R3	H
H	4	3	Short distance	Big prey	111	113	224	0	R3	H
H	4	6	Long distance	Big prey	132	104	236	0	R3	H
H	4	10	Long distance	Big prey	150	79	229	0	R3	H
H	4	1	Long distance	Small prey	267	105	372	0	R3	H
H	4	5	Long distance	Small prey	145	131	276	0	R3	H
H	4	8	Long distance	Small prey	170	83	253	1	R3	H
H	4	3	Long distance	No capture	162	1006	1168	0	R6	H
H	4	5	Short distance	No capture	55	659	714	0	R6	H
H	4	7	Short distance	No capture	235	64	299	0	R6	H
H	4	9	Short distance	No capture	58	316	374	1	R6	H
H	4	1	Short distance	Big prey	130	52	182	0	R6	H
H	4	6	Short distance	Big prey	101	46	147	0	R6	H
H	4	2	Short distance	Small prey	115	199	314	1	R6	H
H	4	4	Long distance	Small prey	197	112	309	1	R6	H
H	4	8	Short distance	Small prey	65	98	163	0	R6	H
H	4	10	Long distance	Small prey	98	151	249	0	R6	H
H	4	3	Long distance	No capture	172	2133	2305	1	S2	H
H	4	5	Short distance	No capture	69	1009	1078	1	S2	H
H	4	7	Short distance	No capture	211	356	567	1	S2	H
H	4	10	Long distance	No capture	137	85	222	0	S2	H
H	4	1	Long distance	Big prey	175	96	271	0	S2	H
H	4	6	Long distance	Big prey	213	829	1042	1	S2	H
H	4	8	Long distance	Big prey	182	592	774	0	S2	H
H	4	2	Long distance	Small prey	233	164	397	0	S2	H
H	4	4	Short distance	Small prey	66	76	142	0	S2	H
H	4	9	Long distance	Small prey	131	148	279	0	S2	H
H	4	1	Long distance	No capture	266	1062	1328	1	S9	H
H	4	3	Long distance	No capture	171	106	277	1	S9	H
H	4	5	Short distance	No capture	150	1757	1907	0	S9	H
H	4	8	Long distance	No capture	101	393	494	1	S9	H
H	4	2	Short distance	Big prey	187	132	319	1	S9	H
H	4	7	Long distance	Big prey	159	120	279	0	S9	H
H	4	10	Short distance	Big prey	77	412	489	0	S9	H
H	4	4	Short distance	Small prey	73	105	178	0	S9	H
H	4	6	Short distance	Small prey	94	67	161	1	S9	H
H	4	9	Short distance	Small prey	62	48	110	0	S9	H
E	4	2	Long distance	No capture	123	453	576	1	V6	E
E	4	4	Short distance	No capture	61	283	344	0	V6	E
E	4	7	Short distance	No capture	74	682	756	0	V6	E
E	4	8	Short distance	No capture	81	68	149	1	V6	E
E	4	9	Long distance	No capture	229	440	669	1	V6	E
E	4	1	Long distance	Big prey	133	134	267	0	V6	E
E	4	5	Short distance	Big prey	94	81	175	0	V6	E
E	4	10	Short distance	Big prey	107	79	186	0	V6	E
E	4	3	Short distance	Small prey	83	87	170	0	V6	E
E	4	6	Short distance	Small prey	58	19	77	0	V6	E
E	4	3	Long distance	No capture	143	718	861	1	Z1	E
E	4	6	Short distance	No capture	64	775	839	0	Z1	E
E	4	8	Short distance	No capture	109	625	734	1	Z1	E
E	4	9	Long distance	No capture	123	289	412	1	Z1	E
E	4	10	Short distance	No capture	77	126	203	0	Z1	E
E	4	2	Long distance	Big prey	179	70	249	0	Z1	E
E	4	5	Short distance	Big prey	206	206	412	0	Z1	E
E	4	1	Long distance	Small prey	155	251	406	0	Z1	E
E	4	4	Short distance	Small prey	95	55	150	0	Z1	E
E	4	7	Short distance	Small prey	213	71	284	0	Z1	E
